# Supplementary material for: Parental Age and the Risk of ADHD in Offspring: A Systematic Review and Meta-Analysis
Source: Int J Environ Res Public Health. 2021 May 6;18(9):4939. doi: 10.3390/ijerph18094939 (PMC8124990; doi:10.3390/ijerph18094939)
Supplement: Supplementary file 1 [file ijerph-18-04939-s001.zip]

Archive with 1 entries (1 files):
- ijerph-1178483-supplementary.pdf
